# Supplementary material for: Regional Variability in Sugar and Amino Acid Content of U.S. Soybeans and the Impact of Autoclaving on Reducing Sugars and Free Lysine
Source: Foods. 2024 Jun 15;13(12):1884. doi: 10.3390/foods13121884 (PMC11202694; doi:10.3390/foods13121884)
Supplement: Supplementary file 1 [file foods-13-01884-s001.zip]

Archive with 1 entries (1 files):
- foods-3034877-supplementary.pdf
